# Supplementary material for: Catastrophic health care expenditure and impoverishment in Bhutan
Source: Health Policy Plan. 2022 Dec 7;38(2):228–38. doi: 10.1093/heapol/czac107 (PMC9923371; doi:10.1093/heapol/czac107)
Supplement: czac107_Supp [file czac107_supp.zip]

Archive with 8 entries (8 files):
- Appx2 2007 with transport.gph
- Appx2 2007.gph
- Appx2 2012 with transport.gph
- Appx2 2012.gph
- Appx2 2017 with transport.gph
- Appx2 2017.gph
- FINAL Appendix 1.docx
- FINAL Appendix 2.docx
